# Supplementary material for: Sodium-Glucose Cotransporter 2 Inhibitor Use in Adults Undergoing Peritoneal Dialysis: A Propensity-Matched Real-World Data Analysis
Source: J Clin Med. 2025 Dec 12;14(24):8815. doi: 10.3390/jcm14248815 (PMC12733463; doi:10.3390/jcm14248815)
Supplement: Supplementary file 1 [file jcm-14-08815-s001.zip]

Archive with 1 entries (1 files):
- jcm-4029624-supplementary.pdf
